# Supplementary material for: Current Trends and Controversies in the Management of Warthin Tumor of the Parotid Gland
Source: Diagnostics (Basel). 2021 Aug 13;11(8):1467. doi: 10.3390/diagnostics11081467 (PMC8391156; doi:10.3390/diagnostics11081467)
Supplement: Supplementary file 1 [file diagnostics-11-01467-s001.zip]

Archive with 1 entries (1 files):
- diagnostics-1323066-supplementary.pdf
